# Supplementary material for: Spatial and Temporal Analysis of the Stomach and Small-Intestinal Microbiota in Fasted Healthy Humans
Source: mSphere. 2019 Mar 13;4(2):e00126-19. doi: 10.1128/mSphere.00126-19 (PMC6416366; doi:10.1128/mSphere.00126-19)
Supplement: TABLE S1 [file mSphere.00126-19-st001.xlsx]

## Sheet: TableS1_sampleinfo.txt
Table S1. Selected metadata and relative abundance of Operational Taxonomic Units (OTUs) of full cohort. SampleID ('seqID'), subjectID (both as 'subjectID' and' pID', which distinguishes different admissions of subject M046), small intestinal site sampled '(SI_location' and SI_'site'), hour of sampling, mesalamine compositioned administered, mesalamine concentration, pH, and sequencing informatio…
seqID	subjectID	pID	SI_location	SI_site	Hour	Med	Mesalamine (ng/mL)	pH	seq_status	nseqs	InverseSimpson_diversity	Otu0001_Streptococcus	Otu0002_Veillonella	Otu0003_Pasteurellaceae_unclassified	Otu0004_Prevotella	Otu0005_Gemella	Otu0006_Fusobacterium	Otu0007_Streptococcus	Otu0008_Lactobacillales_unclassified	Otu0009_Haemophilus	Otu0010_Actinomyces	Otu0011_Prevotellaceae_unclassified	Otu0012_Neisseria	Otu0013_Megasphaera	Otu0014_Streptococcus	Otu0015_Parvimonas	Otu0016_Prevotella	Otu0017_Enterobacteriaceae_unclassified	Otu0018_Granulicatella	Otu0019_Prevotella	Otu0020_Peptostreptococcus	Otu0021_Oribacterium	Otu0022_Prevotella	Otu0023_Atopobium	Otu0024_Rothia	Otu0025_Porphyromonas	Otu0026_Veillonella	Otu0027_Bacteroides	Otu0028_Enterobacteriaceae_unclassified	Otu0029_Bacteroidales_unclassified	Otu0030_Prevotella	Otu0031_Leptotrichia	Otu0032_SR1_unclassified	Otu0033_Prevotella	Otu0034_Roseburia	Otu0035_Oribacterium	Otu0036_Bacteroides	Otu0037_Pseudomonas	Otu0038_Veillonella
M046_IIA_0h_2A	M046	M046-A	Duodenum	Duodenum	0	Pentasa	0	3.71	OK	11595	8.24944	14.1904	5.20463	26.1566	11.1655	0.266904	7.11744	0.155694	0.33363	7.89591	0.066726	4.7153	1.44573	1.51246	0.044484	0.88968	0	0	0	1.29004	0	0.422598	0	0	0	0.155694	0.044484	0	0	0	0.867438	0	0	1.5347	0	0	0	0	0
M046_IIA_1h_1A	M046	M046-A	Jejunum	Mid_Jejunum	1	Pentasa	150	6.06	OK	14497	3.54158	7.74021	2.20196	27.0018	0	3.71441	8.85231	0.911922	2.55783	0	0.022242	0	0	0	0	0.266904	0	0	0	0	0	0.044484	0	0	0	0	0.155694	0	44.4617	0	0	0	0	0	0	0	0	0	0
M046_IIA_1h_2A	M046	M046-A	Duodenum	Duodenum	1	Pentasa	39500	5.75	OK	23508	5.04875	28.5587	4.98221	30.694	7.31762	2.62456	4.22598	0.88968	1.44573	1.57918	0.155694	4.31495	0.756228	0	0.022242	0.689502	1.82384	0	0	0.578292	0	0.044484	1.17883	0.155694	0.711744	0.022242	0.88968	0	0	0	0.578292	0	0	1.24555	0	0	0	0.11121	0.022242
M046_IIA_2h_1A	M046	M046-A	Jejunum	Mid_Jejunum	2	Pentasa	301	6.01	OK	22324	7.98719	28.492	10.6094	3.73665	13.0338	8.11833	4.40391	2.69128	3.87011	0.645018	1.55694	2.95819	0.022242	1.13434	0.200178	0.489324	2.78025	0	0	0.022242	0.044484	0.044484	0	0.311388	0.600534	0.066726	0.489324	0	3.04715	0.022242	0.088968	0	0	0	0	0.311388	0	0	0
M046_IIA_2h_2A	M046	M046-A	Duodenum	Duodenum	2	Pentasa	135600	6.37	OK	13132	2.52011	60.6094	4.40391	3.62544	0.155694	7.38434	12.9671	2.33541	1.73488	0.266904	0.266904	0.266904	0	0.066726	0	0.022242	0	0	0	0.022242	0	0.244662	0	0.088968	0.088968	0	0.066726	0	0	0	0	0	0	0	0	0	0	0	0
M046_IIA_3h_1A	M046	M046-A	Jejunum	Mid_Jejunum	3	Pentasa	134000	6.03	OK	20449	9.13042	21.9306	10.4982	1.9573	11.7438	4.78203	5.1379	3.73665	3.02491	0.244662	0.533808	3.82562	0.133452	1.24555	0.400356	0.200178	6.22776	0	0	0	0	0.11121	0	0.066726	0	0.200178	0.600534	0	13.4786	0	0.311388	0	0	0	0	0.11121	0	0	0
M046_IIA_3h_2A	M046	M046-A	Duodenum	Duodenum	3	Pentasa	200000	5.79	OK	10436	2.28938	64.5463	4.0258	3.1806	0	11.677	2.55783	5.33808	3.98132	0	0.289146	0	0	0.022242	0.711744	0.289146	0	0	0	0	0	0	0	0.066726	0.33363	0	0	0	0	0	0	0	0	0	0	0	0	0	0
M046_IIA_48h_S	M046	M046-A	Stool	Stool	48	Pentasa	NA	NA	OK	28713	7.6779	0.311388	0	0.044484	0	0	0	0.55605	0.022242	0	0.155694	0	0	0	2.44662	0	0	0	0	0	0	0	0	0	0.11121	0	0	1.57918	3.73665	0	0	0	0	0	0.22242	0	0.77847	0	0
M046_IIA_4h_1A	M046	M046-A	Jejunum	Mid_Jejunum	4	Pentasa	156000	5.91	OK	13814	3.28428	50.9786	7.76246	3.38078	0	18.9057	2.75801	2.80249	3.24733	0	0.422598	0	0	0.33363	0.044484	0.22242	0	0	0	0	0	0	0	0	0	0	0.200178	0	0.533808	0	0	0	0	0	0	0	0	0	0.066726
M046_IIA_4h_2A	M046	M046-A	Duodenum	Duodenum	4	Pentasa	380000	6.06	OK	18993	32.5853	4.2927	1.77936	2.73577	2.17972	0.511566	0.33363	0.378114	0.489324	0.533808	0.044484	0.511566	0.177936	0.022242	0.55605	0.088968	0.822954	0	0.044484	0.088968	0	0	0.33363	0	0	0.044484	0.022242	0	2.04626	0.088968	0.044484	0.467082	0	0.066726	0	0	9.8532	0	0
M046_IIA_4h_3A	M046	M046-A	Stomach	Stomach	4	Pentasa	NA	NA	OK	15866	9.08161	23.6432	10.6984	14.3461	12.8336	3.0694	6.5169	0.88968	2.24644	3.13612	0.600534	1.84609	3.09164	0.600534	0.044484	0.066726	1.51246	0	0	1.55694	0	0.066726	0.645018	0.155694	0.244662	0.200178	0.044484	0	0	0	0.867438	0	0	0.578292	0	0	0	0	0.11121
M046_IIA_5h_1A	M046	M046-A	Jejunum	Mid_Jejunum	5	Pentasa	116400	5.83	OK	18963	4.45991	15.2358	3.13612	37.6112	1.46797	4.47064	1.57918	2.31317	1.91281	0.133452	0.711744	0.867438	0.467082	0.711744	0.088968	0.066726	1.08986	0	0	0.711744	0	0.088968	0	0.155694	0	0.044484	0	0	23.2206	0.689502	0.422598	0	0	0	0	0	0	0	0
M046_IIA_5h_2A	M046	M046-A	Duodenum	Duodenum	5	Pentasa	975000	6.15	OK	13316	5.97894	27.5801	9.4306	7.87367	0	10.476	23.6432	1.49021	3.66993	0.088968	1.13434	0.044484	7.27313	0.088968	0.066726	0.55605	0	0	0	0	0	0.22242	0	0.066726	0.133452	0	0.489324	0	0.022242	0	0	0	0	0	0	0	0	0	0.155694
M046_IIA_6h_1A	M046	M046-A	Jejunum	Mid_Jejunum	6	Pentasa	214000	6.28	OK	19641	5.34685	32.8514	3.3363	12.0552	0	8.8968	6.04982	4.13701	3.58096	0.177936	0.934164	0	0	1.13434	0.133452	1.26779	0	0	0	0	0	0.200178	0	0.066726	0.378114	0	0	0	22.0418	0	0	0	0	0	0	0	0	0	0
M046_IIA_6h_2A	M046	M046-A	Duodenum	Duodenum	6	Pentasa	29500	6.17	OK	19117	6.19998	29.8932	16.3256	7.91815	0	6.78381	14.9244	2.60231	3.0694	0.155694	0.600534	0	10.7206	0	0.133452	1.29004	0	0	0	0	0	0.756228	0	0.22242	2.02402	0	0	0	0	0	0.133452	0	0	0	0	0	0	0	0
M046_IIA_7h_1A	M046	M046-A	Jejunum	Mid_Jejunum	7	Pentasa	92700	6.16	OK	22946	5.02413	37.1219	4.24822	2.20196	0	15.5472	3.46975	3.66993	8.11833	0	2.58007	0	0.11121	0.645018	0.689502	2.86922	0	0	0	0	0	0.289146	0	0.022242	0.22242	0	0	0	14.7909	0	0	0	0	0	0	0	0	0	0
M046_IIA_7h_2A	M046	M046-A	Duodenum	Duodenum	7	Pentasa	11300	6.27	OK	20385	4.57723	42.0819	7.42883	1.97954	0	14.6575	11.0988	4.40391	9.14146	0	0.911922	0	0	0	0.622776	2.86922	0	0	0	0	0	0.22242	0	0.022242	0.133452	0	0.044484	0	0	0	0	0	0	0	0	0	0	0	0
M046_IIB_GI_0h_1A	M046	M046-B	Jejunum	Distal_Jejunum	0	Apriso	0	6.02	OK	65684	5.97429	15.4359	19.9511	2.20196	0	1.02313	0.155694	10.5427	4.78203	0	3.11388	0.044484	0.155694	4.04804	0.467082	0.733986	0	0	0	0.022242	0	1.04537	0	0.355872	0.422598	0	0.022242	0	29.6708	0	0	0	0	0	0	0.088968	0	0.044484	0
M046_IIB_GI_0h_3A	M046	M046-B	Duodenum	Duodenum	0	Apriso	0	4.84	OK	72341	5.48662	37.2553	11.4769	5.33808	0.978648	4.38167	0.244662	8.51868	4.22598	0.622776	0.934164	0.822954	1.35676	0.155694	0	0.022242	0.066726	0	0	0	0	0.289146	0.200178	0.600534	12.0996	0.756228	0.133452	0	0	0	0	0.11121	1.20107	0.11121	0	0.088968	0	0	0
M046_IIB_GI_1h_1A	M046	M046-B	Jejunum	Distal_Jejunum	1	Apriso	1	6.54	OK	46770	6.22374	31.6059	9.20819	2.4911	0	8.98577	0	19.5952	5.8274	1.17883	3.13612	0.200178	0.133452	1.77936	0.355872	0.133452	0	0.022242	0	0	0	1.62367	0.044484	0	0.66726	1.04537	0.044484	0	0.66726	0	0.044484	0	0.978648	0	0	0.066726	0	0	0
M046_IIB_GI_1h_2A	M046	M046-B	Jejunum	Mid_Jejunum	1	Apriso	203	6.67	OK	48538	9.7956	22.1975	9.63078	4.55961	0.845196	4.98221	0.934164	10.0089	12.0996	0.55605	4.27046	1.60142	0.55605	6.47242	0.289146	1.73488	0.289146	0.133452	0	0	0	1.93505	0.044484	1.77936	2.58007	0.733986	0.022242	0	0	0	0	0	3.53648	0	0	0.088968	0	0	0
M046_IIB_GI_1h_3A	M046	M046-B	Duodenum	Duodenum	1	Apriso	42.6	5.45	OK	53490	3.14501	52.2464	15.5027	3.91459	0.400356	4.11477	0.066726	12.7891	2.62456	0	0.400356	0	0	0.55605	0.022242	0	0	0	0	0	0	0.044484	0	2.02402	1.66815	0	0	0	0	0	0	0	0	0	0	0	0	0	0
M046_IIB_GI_2h_1A	M046	M046-B	Jejunum	Distal_Jejunum	2	Apriso	8110	6.33	OK	51301	8.085	22.6868	14.7687	2.15747	0.022242	3.91459	6.69484	11.4546	14.3238	0	3.6032	0	0	2.98043	0.244662	0.177936	0	0	0	0	0	0.622776	0	2.11299	0.378114	0	0.022242	0	8.45196	0	0	0	0	0	0	0	0	0	0
M046_IIB_GI_2h_2A	M046	M046-B	Jejunum	Mid_Jejunum	2	Apriso	4270	6.38	OK	52850	6.47532	29.6263	18.1495	5.8274	0.133452	5.64947	2.13523	10.0979	11.6993	0.355872	3.95907	0.088968	0	3.35854	0.400356	0.622776	0	0	0	0.022242	0	1.42349	0	0.355872	1.04537	0	0.044484	0	0.022242	0	0	0	0	0	0	0.11121	0	0	0
M046_IIB_GI_2h_3A	M046	M046-B	Duodenum	Duodenum	2	Apriso	4920	3.95	OK	54105	9.29213	9.8532	10.5872	16.4146	19.5952	0.867438	3.22509	2.55783	2.20196	2.53559	0.645018	12.411	1.33452	0.44484	0.088968	0.044484	3.66993	0	0	4.871	0	0.55605	0.400356	0	0.311388	0.55605	0.022242	0	0	0	0.600534	0.378114	0.022242	0.422598	0	0.066726	0	0	0
M046_IIB_GI_3h_2A	M046	M046-B	Jejunum	Mid_Jejunum	3	Apriso	35560	6.64	OK	44713	7.5241	23.1762	23.4875	6.78381	2.11299	5.93861	1.17883	8.29626	4.80427	0.533808	4.89324	0.066726	0.244662	2.6468	0.22242	0.355872	0.55605	0.066726	0	0.022242	0	2.58007	0	0.711744	3.40302	0	0.155694	0	0.088968	0	0.400356	0.578292	0	0	0	0.511566	0	0	0
M046_IIB_GI_3h_3A	M046	M046-B	Duodenum	Duodenum	3	Apriso	11500	4.65	OK	40705	6.99318	31.1833	13.9902	3.66993	7.27313	5.29359	1.33452	8.94128	6.00534	0.934164	1.84609	1.8016	0.133452	2.02402	0.689502	0.088968	1.31228	0	0	1.46797	0	2.93594	0	0.378114	1.17883	0.400356	0.044484	0	0.066726	0	0.511566	0.22242	0	0.044484	0	0.489324	0	0	0
M046_IIB_GI_4h_1A	M046	M046-B	Jejunum	Distal_Jejunum	4	Apriso	652000	6.95	OK	71876	5.63031	30.0044	23.9991	0.956406	0	7.7847	0.066726	11.3212	7.51779	0	4.27046	0	0	4.75979	0.11121	0.133452	0	0.022242	0.133452	0	0	0.533808	0	0.689502	1.08986	0	0.044484	0	2.51335	0	0	0	0	0	0	0.088968	0	0	0
M046_IIB_GI_4h_2A	M046	M046-B	Jejunum	Mid_Jejunum	4	Apriso	72000	6.85	OK	50889	3.82325	27.5356	40.4804	1.20107	0	4.78203	0	9.09698	1.46797	0	0.756228	0	0	3.26957	0	0	0	0.066726	0	0	0	1.62367	0	0	0.55605	0	0.022242	0	6.33897	0	0	0	0	0	0	0.133452	0	0	0
M046_IIB_GI_4h_3A	M046	M046-B	Duodenum	Duodenum	4	Apriso	6450	5.52	OK	54141	4.49273	42.9048	11.4769	4.91548	1.73488	3.31406	1.35676	11.6993	5.8274	0.066726	2.11299	1.77936	0.022242	1.46797	0.022242	0.11121	0.066726	0.022242	0	0.489324	0	3.22509	0	0	4.0258	0.022242	0.022242	0	0.622776	0	0	0	0	0	0	0.22242	0	0	0
M046_IIB_GI_5h_2A	M046	M046-B	Jejunum	Mid_Jejunum	5	Apriso	18520	6.67	OK	18013	5.6134	21.5302	12.8336	26.0676	0	16.7927	0.911922	0.11121	0.088968	13.7678	0	0	0	0.044484	0	0	0	0	0	0	0	0.733986	0	0	0	0.022242	0	0	0.066726	0	0	0	0	0	0	0	0	0	0
M046_IIB_GI_5h_3A	M046	M046-B	Duodenum	Duodenum	5	Apriso	4790	5.94	OK	65818	5.18419	34.9199	22.8203	1.89057	0	5.9831	2.2242	10.2313	5.44929	0.066726	2.69128	0	0.088968	3.22509	0.088968	0.155694	0	0	0	0.022242	0	0.511566	0	0.066726	5.16014	0	0.066726	0	0	0	0	0.088968	0	0	0	0.177936	0	0	0
M046_IIB_GI_6h_1A	M046	M046-B	Jejunum	Distal_Jejunum	6	Apriso	528000	6.91	OK	52653	5.53723	36.21	11.855	4.09253	0	6.29448	0.088968	13.4564	7.80694	0.066726	3.89235	0	0	2.58007	1.1121	0.177936	0	0.022242	0	0	0	0.489324	0	0.378114	1.55694	0	0.044484	0	6.04982	0	0	0	0	0	0	0.11121	0	0	0
M046_IIB_GI_6h_2A	M046	M046-B	Jejunum	Mid_Jejunum	6	Apriso	21360	6.58	failed	86	NA	18.6047	6.97674	1.16279	0	2.32558	0	6.97674	4.65116	0	1.16279	0	0	0	0	0	0	16.2791	0	0	0	0	0	0	0	0	0	0	3.48837	0	0	0	0	0	0	0	2.32558	0	0
M046_IIB_GI_6h_3A	M046	M046-B	Duodenum	Duodenum	6	Apriso	4850	4.19	OK	59687	9.41619	9.71975	14.3906	11.032	20.7518	1.44573	2.33541	3.0694	1.57918	4.0258	0.467082	9.91993	1.5347	0.800712	0.022242	0	3.78114	0	0	6.6726	0	0.689502	0.266904	0.044484	0.689502	0.956406	0.066726	0	0	0	0.689502	0.266904	0	0.22242	0	0.066726	0	0	0
M046_IIB_GI_7h_1A	M046	M046-B	Jejunum	Distal_Jejunum	7	Apriso	257600	7.32	OK	65485	7.13988	24.1326	12.9448	9.03025	0	6.33897	0.22242	13.7456	5.07117	0.022242	2.80249	0	0	2.04626	0.244662	0.266904	0	0	0	0	0	1.08986	0	0.066726	0.55605	0	0.066726	0	17.1931	0	0	0	0	0	0	0.088968	0	0	0
M046_IIB_GI_7h_2A	M046	M046-B	Jejunum	Mid_Jejunum	7	Apriso	27360	6.48	failed	215	NA	11.1628	15.3488	2.32558	4.18605	5.5814	1.39535	3.25581	1.86047	0.465116	2.32558	2.32558	0	0.930233	0	0	0.930233	0	0	0.930233	0	1.39535	0	0	2.32558	0	0	0.465116	0	0	0	0.465116	0	0	0	0	0	0	0
M046_IIB_GI_7h_3A	M046	M046-B	Duodenum	Duodenum	7	Apriso	4590	4.67	OK	45480	9.28936	20.6851	18.5498	3.73665	10.7651	6.29448	1.31228	7.87367	5.29359	1.51246	4.13701	4.0258	0.533808	2.86922	0.200178	0.244662	2.00178	0.022242	0	1.71263	0	0.867438	0.311388	0.533808	1.5347	0.355872	0.044484	0	0.022242	0	0.244662	0.22242	0	0.022242	0	0.088968	0	0	0
M046_IIC_0h_1A	M046	M046-C	Jejunum	Mid_Jejunum	0	Lialda	0	6.35	OK	20809	8.32769	28.492	7.67349	1.31228	0.022242	1.46797	1.69039	5.31584	7.47331	0	5.18238	0	0	10.8319	0.600534	1.08986	0	0	0	0	0	2.58007	0	1.29004	0.55605	0	0.266904	0	9.20819	0	0	0	0	0	0	1.379	0	0	0
M046_IIC_0h_3A	M046	M046-C	Stomach	Stomach	0	Lialda	0	4	OK	24472	8.85527	16.081	16.9262	4.69306	20.0845	0.22242	4.7153	0.578292	0.400356	0.378114	1.42349	3.91459	0.822954	2.60231	0.244662	0	9.91993	0	0	0	0	0.55605	0.022242	0.55605	0.133452	0.177936	2.00178	0	0	0	0.44484	0	0	0.200178	0	0.33363	0	0	0
M046_IIC_1h_1A_and_M046_IIC_1h_2A	M046	M046-C	Duodenum	Duodenum	1	Lialda	NA	NA	contam	20173	NA	33.178	9.42844	3.96074	0.193328	0.917067	5.3983	3.79715	4.43167	0	3.88638	0	2.18609	7.89669	0.708868	0.500669	0.401527	0.0148714	0	0	0	0.98151	0	0.679126	0.153671	0	1.52184	0.0247856	9.364	0	0	0	0	0	0	0.351956	0	0	0
M046_IIC_1h_3A	M046	M046-C	Stomach	Stomach	1	Lialda	0	7.23	OK	24112	9.27561	25.4448	11.2767	5.04893	14.9466	0.978648	4.20374	1.64591	1.75712	0	2.31317	1.20107	0.689502	3.42527	0.867438	0.934164	4.75979	0	0	0	0	0.378114	0	0.911922	0.467082	0.133452	1.06762	0	0	0	0.244662	0	0	1.49021	0	0.200178	0	0	0.022242
M046_IIC_2h_1A	M046	M046-C	Jejunum	Mid_Jejunum	2	Lialda	0	6.87	OK	14300	7.3099	30.9164	14.2794	5.02669	0.55605	1.40125	7.18416	4.2927	5.1379	0	7.13968	0	0.911922	5.78292	0.311388	1.15658	0.22242	0	0	0	0	2.02402	0	1.00089	0.088968	0	1.64591	0	0.400356	0	0	0	0	0	0	0.66726	0	0	0
M046_IIC_2h_2A	M046	M046-C	Duodenum	Duodenum	2	Lialda	0	6.55	OK	22986	7.8771	21.5747	12.2776	17.1486	0	0.55605	15.9698	6.42794	7.22865	0.044484	2.84698	0	2.15747	0.55605	1.04537	0.244662	0	0	0.044484	0	0	0.622776	0	1.06762	0.066726	0	1.73488	0	0	0	0	0	0	0	0	0.289146	0	0	0
M046_IIC_2h_3A	M046	M046-C	Stomach	Stomach	2	Lialda	0	7.1	OK	23340	10.7624	19.0836	10.0979	11.0543	10.9653	0.511566	4.58185	0.177936	0.177936	1.06762	0.733986	10.7651	1.40125	4.11477	0.133452	0.066726	5.9831	0	0	0	0	0.155694	0.244662	0.177936	0.088968	0.133452	0.867438	0	0	0	0.600534	0	0	0.956406	0	0.467082	0	0	0.022242
M046_IIC_3h_1A	M046	M046-C	Jejunum	Mid_Jejunum	3	Lialda	0	6.34	OK	20852	6.86197	33.452	3.89235	5.71619	0	3.40302	0.800712	7.0952	10.8096	0	3.87011	0	0	9.11922	0.845196	0.44484	0	0	0	0	0	1.20107	0	1.08986	0.689502	0	0.55605	0	0.022242	0	0	0	0	0	0	0.311388	0	0	0
M046_IIC_3h_2A	M046	M046-C	Duodenum	Duodenum	3	Lialda	45.4	6.83	OK	15789	4.28773	40.1468	22.0863	1.1121	0	0.756228	14.1237	4.62633	3.24733	0.244662	2.20196	0	0.33363	0.622776	0.467082	0.55605	0	0	0	0	0	0.756228	0	0.33363	0.022242	0	2.33541	0	0	0	0	0	0	0	0	0.400356	0	0	0
M046_IIC_3h_3A	M046	M046-C	Stomach	Stomach	3	Lialda	0	3.06	OK	28941	11.5942	15.2802	6.25	12.6557	10.6762	1.02313	7.00623	1.33452	1.75712	0.978648	0.689502	12.7447	1.26779	2.37989	0.400356	0.066726	7.20641	0.022242	0	0	0	0.066726	0.044484	0	0.22242	0.22242	0.400356	0	0	0	0.733986	0	0	0.55605	0	0.289146	0	0	0
M046_IIC_48h_S	M046	M046-C	Stool	Stool	48	Lialda	NA	NA	OK	44153	14.5317	0.066726	0	0	0	0	0	0.066726	0.044484	0	0.022242	0	0	0	3.58096	0	0	0	0	0	0	0	0	0	0	0	0	0.022242	0.022242	0	0.022242	0	0	0	5.64947	0	0.533808	0	0
M046_IIC_4h_1A	M046	M046-C	Jejunum	Mid_Jejunum	4	Lialda	0	6.56	OK	20717	2.621	59.742	2.29093	2.75801	0	7.76246	1.91281	6.85053	5.5605	0	2.17972	0	0	4.55961	0.355872	0.177936	0	0	0	0	0	0.044484	0	0.22242	0	0	0.155694	0	0.11121	0	0	0	0	0	0	0.044484	0	0	0
M046_IIC_4h_2A	M046	M046-C	Duodenum	Duodenum	4	Lialda	35.1	6.36	OK	23578	6.16506	33.8078	9.69751	0.289146	0	2.73577	14.9021	7.00623	6.49466	0	2.98043	0	2.15747	3.62544	0.533808	1.20107	0	0	0	0	0	0.489324	0	0.911922	0.155694	0	0.066726	0	0	0	0	0	0	0	0	0.756228	0	0	0
M046_IIC_4h_3A	M046	M046-C	Stomach	Stomach	4	Lialda	39.1	6.87	OK	25400	10.1139	21.8639	12.6779	5.42705	13.4786	1.62367	4.55961	1.62367	1.66815	0.733986	2.75801	3.46975	1.379	3.71441	0.422598	0.177936	7.38434	0	0.022242	0	0	0.400356	0.022242	0.422598	0.578292	0.533808	1.51246	0	0	0	0.66726	0	0	0.44484	0	0.733986	0	0	0.022242
M046_IIC_5h_1A	M046	M046-C	Jejunum	Mid_Jejunum	5	Lialda	0	6.66	OK	21102	9.17153	24.8888	9.71975	2.20196	0	2.33541	10.3648	6.60587	10.9431	0	5.36032	0	0	5.78292	0.800712	1.40125	0	0	0	0	0	0.645018	0	1.06762	0.244662	0	1.31228	0	0.77847	0	0	0	0	0	0	1.13434	0	0	0
M046_IIC_5h_2A	M046	M046-C	Duodenum	Duodenum	5	Lialda	0	6.48	OK	22441	6.38144	33.3407	10.2758	1.55694	0	2.37989	12.5445	5.80516	10.4982	0	5.24911	0	0.044484	4.00356	0.711744	0.822954	0	0	0	0	0	0.422598	0	1.20107	0.155694	0	0.022242	0	0.088968	0	0	0	0	0	0	0.600534	0	0	0
M046_IIC_5h_3A	M046	M046-C	Stomach	Stomach	5	Lialda	0	6.81	OK	30764	10.0511	20.3737	11.1655	7.85142	14.8799	1.22331	5.02669	0.55605	1.40125	1.86833	0.756228	3.46975	2.6468	3.35854	0.177936	0.200178	7.54004	0	0	0	0	0.22242	0.155694	0.244662	0.155694	0.244662	2.00178	0	0	0	0.867438	0	0	0.400356	0	0.177936	0	0	0
M046_IIC_6h_1A	M046	M046-C	Jejunum	Mid_Jejunum	6	Lialda	35.7	6.7	OK	12804	2.05966	5.71619	5.16014	69.0836	0.155694	0.200178	0.266904	0.88968	1.29004	0.11121	0.044484	0	0	1.82384	0.11121	0	0.400356	0	0	0	0	0.022242	0	0.088968	0.066726	0	0.289146	0	10.6762	0	0	0	0	0	0	0.066726	0	0	0
M046_IIC_6h_2A	M046	M046-C	Duodenum	Duodenum	6	Lialda	0	6.66	OK	25395	7.44289	29.0925	11.1877	2.75801	0.11121	3.82562	10.5205	5.29359	9.65302	0.044484	2.86922	0	1.17883	4.53737	0.55605	0.934164	0	0	0	0	0	0.978648	0	0.77847	0.44484	0	0.77847	0	0.422598	0	0	0	0	0	0	1.86833	0	0	0
M046_IIC_6h_3A	M046	M046-C	Stomach	Antrum	6	Lialda	0	2.51	OK	25646	10.8446	21.3968	10.6984	7.0952	13.5454	2.35765	5.60498	1.33452	1.00089	1.55694	1.62367	5.22687	1.77936	2.84698	0.155694	0.355872	6.53915	0	0	0	0	0.22242	0.133452	0.311388	0.22242	0.22242	1.71263	0	0	0	0.66726	0	0	0.511566	0	0.133452	0	0	0
M046_IIC_7h_1A	M046	M046-C	Jejunum	Mid_Jejunum	7	Lialda	52.6	6.89	OK	19307	5.099	24.5774	5.04893	1.66815	0	2.51335	5.73843	3.11388	5.1379	0	2.33541	0	0	3.40302	0.422598	0.400356	0.044484	0	0	0	0	0.378114	0	0.600534	0.22242	0	0.022242	0	34.8532	0	0	0	0	0	0	0.422598	0	0	0
M046_IIC_7h_2A	M046	M046-C	Duodenum	Duodenum	7	Lialda	274	6.52	OK	15276	5.11517	41.4368	10.8319	1.13434	0	4.09253	8.87456	6.07206	4.47064	0	2.37989	0	0.133452	5.96085	0.511566	1.379	0	0	0	0	0	0.355872	0	0.600534	1.26779	0	0.022242	0	0	0	0	0	0	0	0	0.77847	0	0	0
M046_IIC_7h_3A	M046	M046-C	Stomach	Stomach	7	Lialda	0	8.11	OK	25172	11.2818	22.4199	10.4093	5.04893	12.3665	3.0694	6.36121	1.77936	2.35765	1.22331	1.42349	2.86922	1.66815	3.29181	0.311388	1.1121	5.00445	0	0	0	0	0.33363	0.022242	0.378114	0.378114	0.378114	1.24555	0	0	0	0.177936	0	0	2.42438	0	0.22242	0	0	0.022242
M047_IIA_GI_0h_2A	M047	M047	Duodenum	Duodenum	0	Pentasa	0	4.3	OK	65486	8.93127	23.3541	13.2785	13.79	2.62456	4.42616	5.38256	0.66726	0.578292	2.89146	0.44484	5.47153	4.15925	0.177936	0.022242	0.289146	0.956406	0	0	0	0.311388	0.200178	3.49199	0.022242	0.578292	4.11477	0.133452	0	0	0	0.311388	0.645018	5.76068	0.378114	0	0.022242	0	0	0
M047_IIA_GI_1h_2A	M047	M047	Duodenum	Duodenum	1	Pentasa	159000	3.08	OK	59381	10.5749	8.2073	8.40747	22.7313	3.80338	1.00089	5.87189	0.244662	0.578292	5.62722	0.22242	8.4742	6.78381	0.022242	0	0.22242	1.66815	0	0	0	0.133452	0.088968	6.02758	0.11121	0.133452	4.18149	0.177936	0	0	0	0.511566	1.44573	5.42705	0.733986	0	0	0	0	0
M047_IIA_GI_2h_1A	M047	M047	Jejunum	Proximal_Jejunum	2	Pentasa	61200	6.36	OK	51896	3.91775	46.7082	10.0534	2.26868	0	7.91815	3.95907	4.89324	6.60587	0.044484	4.75979	1.24555	0.11121	0.044484	0.177936	1.84609	0	0.11121	0	0	0.55605	0.200178	0.400356	2.69128	1.31228	0.11121	0.11121	0	0	0	0.066726	0	0.155694	0	0	0.022242	0	0	0
M047_IIA_GI_2h_2A	M047	M047	Duodenum	Duodenum	2	Pentasa	270800	3.58	OK	75688	11.7138	11.6326	8.09609	18.1272	3.49199	2.04626	5.02669	0.845196	2.11299	5.76068	0.622776	10.298	7.94039	0.177936	0.044484	0.11121	1.04537	0	0	0	0.133452	0.422598	2.80249	0.066726	0.622776	4.62633	0.044484	0	0	0	0.355872	0.289146	7.20641	0.355872	0	0.177936	0	0	0
M047_IIA_GI_3h_1A	M047	M047	Jejunum	Proximal_Jejunum	3	Pentasa	138400	6.48	OK	41605	9.28171	22.8648	3.64769	14.0792	9.03025	5.73843	5.29359	1.62367	2.04626	5.00445	0.066726	7.27313	3.82562	0	0.022242	0.578292	0.022242	0.578292	0	0	0.022242	0.756228	0.400356	0.066726	0.55605	4.42616	5.71619	0	0	0	0.133452	0	4.53737	0	0	0	0	0	0
M047_IIA_GI_3h_2A	M047	M047	Duodenum	Duodenum	3	Pentasa	111000	4.25	OK	55704	11.4976	7.56228	11.944	15.7251	3.69217	1.97954	4.55961	0.489324	0.88968	4.73754	0.44484	10.6317	7.33986	0.155694	0.044484	0.066726	2.31317	0.11121	0	0	0.200178	0.44484	1.84609	0.066726	0.689502	4.58185	0.11121	0.022242	0	0	0.77847	0.400356	12.3221	0.533808	0	0.066726	0	0	0
M047_IIA_GI_4h_1A	M047	M047	Jejunum	Proximal_Jejunum	4	Pentasa	83600	6.05	OK	55599	1.87051	72.2642	1.73488	0.645018	0.489324	9.3194	1.1121	1.71263	2.44662	1.64591	0	0.200178	0.689502	0	0.066726	0.022242	0	0	0	0	0.355872	0	0	0	0	0.867438	2.37989	0.022242	0	0	0	0	0.266904	0.066726	0	0	0	0	0
M047_IIA_GI_4h_2A	M047	M047	Duodenum	Duodenum	4	Pentasa	67100	4.86	OK	56972	9.09161	26.2678	5.42705	10.3203	1.42349	4.75979	5.87189	1.04537	2.06851	2.24644	0.66726	6.65036	2.58007	0.44484	0.088968	0.11121	0.533808	0.022242	0	0	0.378114	0.77847	1.06762	0.066726	3.1806	4.35943	10.3648	0	0	0	0.511566	0.22242	2.89146	0.088968	0	0.133452	0.022242	0	0
M047_IIA_GI_5h_1A	M047	M047	Jejunum	Proximal_Jejunum	5	Pentasa	96800	6.19	OK	51377	3.02346	53.6477	16.1699	1.51246	0.733986	11.21	0	2.55783	3.26957	0.155694	0.800712	0.533808	0.289146	0	0	1.86833	0	0.044484	0	0	0.066726	0	2.17972	0	0	0.088968	0.066726	0	0.022242	0	0	0	3.00267	0	0	0	0	0	0
M047_IIA_GI_5h_2A	M047	M047	Duodenum	Duodenum	5	Pentasa	53000	6.57	OK	40394	3.51708	50.0222	15.9698	1.62367	0.511566	8.2073	4.31495	2.02402	2.55783	0.289146	2.66904	0.155694	0.689502	0	0.289146	2.46886	0	0	0	0	0.289146	0.066726	0	0.11121	2.37989	0	0.11121	0.044484	0	0	0	0	0.088968	0	0	0.022242	0	0	0
M047_IIA_GI_6h_1A	M047	M047	Jejunum	Proximal_Jejunum	6	Pentasa	72400	6.29	OK	39746	4.57821	40.8808	18.9057	0.066726	0	10.4315	2.31317	3.95907	7.27313	0	3.38078	1.379	1.35676	0.311388	0.177936	0.822954	0	0	0	0	2.35765	0.711744	0	0.645018	1.06762	0	0.177936	0	0	0	0	0	0.355872	0	0	0.044484	0	0	0
M047_IIA_GI_6h_2A	M047	M047	Duodenum	Duodenum	6	Pentasa	48900	6.71	OK	37810	3.67405	48.1094	9.69751	1.00089	0.044484	11.0098	4.64858	3.6032	6.27224	0.177936	4.53737	0.22242	0.311388	0	1.42349	1.84609	0	0	0	0	1.73488	0.289146	0	1.00089	0.11121	0.066726	0.088968	0.022242	0	0	0	0	0.11121	0	0	0.044484	0	0	0
M047_IIA_GI_7h_1A	M047	M047	Jejunum	Proximal_Jejunum	7	Pentasa	15300	6.06	OK	50615	3.06486	54.6041	1.60142	1.00089	0	9.63078	0.400356	5.62722	8.11833	0.200178	2.2242	0	0.533808	0.266904	0.044484	0.978648	0	0	0	0	3.51423	0.066726	0	0.22242	0.400356	0.22242	8.94128	0	0	0	0	0	0	0	0	0	0	0	0
M047_IIA_GI_7h_2A	M047	M047	Duodenum	Duodenum	7	Pentasa	50700	6.84	OK	48025	3.40725	51.1788	17.1931	0.533808	2.42438	8.60765	0.934164	4.53737	3.71441	0.378114	0.689502	0	0	0	0.088968	2.58007	0	0	0	0	1.77936	0.489324	0	0.066726	0.378114	0	0.133452	0	0	0	0	0	0	0	0	0.044484	0	0	0
M048_IIB_GI_0h_1A	M048	M048	Duodenum	Duodenum	0	Apriso	0	7.7	OK	16594	4.81647	34.742	1.93505	1.42349	5.87189	12.4778	0	25.0445	0.311388	0.733986	1.24555	0	0	0	1.51246	0.311388	0	0.022242	0	0	0	0	0	0	0.155694	0	1.35676	0	0	0	0	0	0	0	0	0	0	0	0
M048_IIB_GI_0h_2A	M048	M048	Stomach	Antrum	0	Apriso	0	1.33	failed	59	NA	15.2542	5.08475	0	0	3.38983	0	0	0	0	0	0	0	0	0	0	0	3.38983	0	0	0	0	0	0	0	0	0	6.77966	0	0	0	0	0	0	0	0	6.77966	0	0
M048_IIB_GI_1h_1A	M048	M048	Duodenum	Duodenum	1	Apriso	0	7.55	OK	21273	2.61386	43.8167	1.22331	0	0	0.756228	0	1.86833	0.022242	0	0	0	0	0	0.822954	0	0	0	0	0	0	0	0	0	0	0	0	0	0	0	0	0	0	0.133452	0	0	0	0	0
M048_IIB_GI_1h_2A	M048	M048	Stomach	Antrum	1	Apriso	2250	1.19	OK	11014	2.42857	3.7589	0	0	0	0	0	0	0	0	0	0	0.022242	0	0	0	0	0.289146	0	0	0	0	0	0	0	0	0.022242	0.022242	0	0	0	0	0	0	0	0	0	0	0
M048_IIB_GI_2h_1A	M048	M048	Duodenum	Duodenum	2	Apriso	0	4.71	OK	56111	3.57412	50.4226	4.35943	3.89235	0.66726	0.600534	0.022242	2.4911	0.177936	0.044484	0	0	0	0	0	0.022242	0	0	0	0	0	0	0.578292	0	0.489324	0	0	0	0.022242	0	0	0	0	0.200178	0	0	0	0	0
M048_IIB_GI_2h_2A	M048	M048	Stomach	Antrum	2	Apriso	16400	1.41	OK	4496	4.09239	2.62456	0.244662	0.22242	0	0.022242	0	0.22242	0	0	0.177936	0	0	0.022242	0	0	0	0	0	0	0	0	0.066726	0	0.044484	0	0.044484	0.044484	0	0	0	0	0	0.022242	0	0	0.022242	0	0
M048_IIB_GI_3h_2A	M048	M048	Stomach	Antrum	3	Apriso	19000	1.41	OK	20049	5.92785	17.5712	0	0.022242	0	0.155694	0	18.9947	1.66815	0.022242	24.3105	0	0	0	0	0	0	0.11121	0	0	0	0	0	0	0	0	0	0.044484	17.3265	0	0	0	0	0	0	0	0	0	0
M048_IIB_GI_4h_1A	M048	M048	Duodenum	Duodenum	4	Apriso	6700	6.61	OK	45437	11.7476	16.7927	3.55872	5.16014	7.74021	2.44662	1.55694	5.11566	1.51246	0.022242	0.133452	0	0	0	1.22331	0.44484	0	0.044484	0.066726	0	0	0	3.89235	0	0.200178	0	1.20107	0	0	0	0	0	0	0.355872	0	0	0	0	0
M048_IIB_GI_4h_2A	M048	M048	Stomach	Antrum	4	Apriso	19700	1.62	OK	30853	2.66369	0.044484	0	0	0	0	0	0	0	0	0	0	0	0	0.11121	0	0	0	0	0	0	0	0	0	0	0	0	0	0	0	0	0	0	0	0	0	0	0	0
M048_IIB_GI_5h_1A	M048	M048	Duodenum	Duodenum	5	Apriso	6210	6.41	OK	48351	1.99999	70.0845	6.27224	0.600534	0.244662	3.64769	0	3.78114	0.177936	0.200178	0.022242	0	0	2.98043	0	0	0	0.289146	0.088968	0	0	0	0	0	0.311388	0	2.4911	0	0.177936	0	0	0	0	0	0	0	0	0	0
M048_IIB_GI_5h_2A	M048	M048	Stomach	Antrum	5	Apriso	3540	1.63	failed	260	NA	27.3077	4.61538	0	0	2.69231	0	2.30769	1.15385	0	0.384615	0	0	0	1.53846	0	0	1.53846	0	0	0	0	0	0	0.384615	0	0	0	0	0	0	0	0	0	0	0	11.9231	0	0
M048_IIB_GI_6h_1A	M048	M048	Duodenum	Duodenum	6	Apriso	5650	6.09	OK	37098	2.7204	57.4733	14.4573	0.044484	0	4.2927	0	6.18327	3.04715	0.11121	0.244662	0	0.533808	1.06762	1.44573	2.26868	0	0.800712	0	0	0	0	0	0.022242	1.04537	0	1.91281	0	0	0	0	0	0	0	0	0	0	0	0
M048_IIB_GI_6h_2A	M048	M048	Stomach	Antrum	6	Apriso	1530	1.57	OK	4854	1.21198	0.11121	0	0.022242	0	0	0	0	0	0	0	0	0	0	0	0	0	90.7028	0	0	0	0	0	0	0	0	0	0.066726	1.22331	0	0	0	0	0	0	0	0	0	0
M048_IIB_GI_7h_1A	M048	M048	Duodenum	Duodenum	7	Apriso	9490	4.05	OK	37203	7.47655	18.6165	13.9902	15.6361	22.331	1.42349	3.49199	2.98043	1.33452	0.934164	0.177936	0.55605	0	0	0.22242	0.289146	0	0	0	0	0	0.022242	1.51246	0	0.44484	0	0.177936	0	0	0	0	0	0	1.1121	0	0.022242	0	0	0
M048_IIB_GI_7h_2A	M048	M048	Stomach	Antrum	7	Apriso	600	1.26	failed	1636	NA	0	0.122249	0	0	0	0	0	0	0	0	0	0	0	0	0	0	0.183374	0	0	0	0	0	0	0	0	0	0	0	0	0	0	0	0	0	0	0	0	0
M053_IIB_1h_2A	M053	M053	Jejunum	Proximal_Jejunum	1	Apriso	0	6.56	OK	23295	5.9221	35.4093	14.9689	1.64591	0.022242	5.16014	1.71263	3.6032	7.05071	0.022242	2.95819	0	0.378114	1.89057	0.66726	2.40214	0	0	1.1121	0	1.02313	0.355872	0	0.66726	0.022242	0	0.133452	0	2.82473	0	0	0	0	0	0	0.378114	0	0	0
M053_IIB_2h_2A	M053	M053	Jejunum	Proximal_Jejunum	2	Apriso	2740	6.71	OK	19633	5.76542	35.8763	15.6806	8.7411	0	6.09431	5.49377	0.622776	2.93594	0	1.46797	0	3.44751	0.400356	0	2.62456	0	0	1.24555	0	1.26779	1.02313	0.11121	0.55605	0.022242	0	0.044484	0	0	0	0	5.04893	0	0	0	0	0	0	0
M053_IIB_3h_2A	M053	M053	Jejunum	Proximal_Jejunum	3	Apriso	60900	6.76	OK	17126	3.16757	54.782	10.6094	0	0	10.4093	0	0.266904	6.49466	0	2.53559	0	0	0	0	2.9137	0	0	1.9573	0	1.22331	1.51246	0	1.49021	0.066726	0	0.022242	0	0	0	0	0	0	0	0	0	0	0	0
M053_IIB_4h_2A	M053	M053	Jejunum	Proximal_Jejunum	4	Apriso	93300	6.77	OK	18109	4.5588	41.2367	20.4626	0.11121	0	7.3621	0	0.578292	4.62633	0	4.80427	0	0	0.911922	0.155694	3.64769	0	0	1.29004	0	4.15925	1.00089	0	0.578292	1.00089	0	0.200178	0	0	0	0	0	0	0	0	0	0	0	0
M053_IIB_4h_3A	M053	M053	Stomach	Stomach	4	Apriso	6450	5.16	OK	22835	9.04697	20.4181	8.85231	21.5525	5.69395	4.64858	3.98132	0.489324	0.845196	0.600534	0.711744	6.91726	2.53559	0	0.244662	0.911922	0.911922	0	0.266904	0	0.88968	0.066726	3.78114	0.177936	0.244662	1.69039	0.044484	0	0	0.200178	0.088968	1.1121	0.511566	0.55605	0	0	0	0	0
M053_IIB_5h_1A	M053	M053	Jejunum	Mid_Jejunum	5	Apriso	3030	6.53	OK	21177	5.15906	37.5	19.4173	0.289146	0	6.20552	0.934164	1.69039	4.24822	0	3.46975	0	0.022242	0	0.22242	2.89146	0	0	1.33452	0	7.74021	0.733986	0	2.15747	0.355872	0	0.200178	0	0	0	0	0	0	0	0	0.422598	0	0	0
M053_IIB_5h_2A	M053	M053	Jejunum	Proximal_Jejunum	5	Apriso	37600	6.68	OK	15862	4.45564	41.3479	17.4822	0.355872	0	7.54004	0	0.978648	4.82651	0	4.62633	0	0	0	0	6.22776	0	0	2.06851	0	2.93594	1.15658	0	1.86833	0.066726	0	0.155694	0	0	0	0	0	0	0	0	0.355872	0	0	0
M053_IIB_6h_1A	M053	M053	Jejunum	Mid_Jejunum	6	Apriso	1880	6.57	OK	18280	3.21475	52.2687	15.4137	0.088968	0	4.60409	1.75712	2.24644	0.756228	0	1.42349	0	0	0	0	1.22331	0	0	0.378114	0.022242	5.51601	0.155694	0	0.645018	0	0	0.11121	0	0	0	0	0.066726	0	0	0	1.46797	0	0	0
M053_IIB_6h_2A	M053	M053	Jejunum	Proximal_Jejunum	6	Apriso	97700	6.25	OK	22321	6.42997	29.1815	18.7055	14.524	1.84609	7.29537	2.04626	1.60142	2.86922	0	3.95907	0.133452	0.511566	0.022242	0.044484	2.24644	0.022242	0	2.17972	0	4.82651	0.934164	0.044484	0.88968	0.022242	0.044484	0.55605	0	0	0	0	0.200178	0	0	0	0	0	0	0
M053_IIB_7h_1A	M053	M053	Jejunum	Mid_Jejunum	7	Apriso	609	6.57	OK	17426	5.38337	13.3674	8.71886	35.8319	0	2.62456	1.8016	0.489324	1.93505	11.8105	0.845196	0	0.22242	0.088968	0.022242	0.600534	0	0	0.244662	0	2.42438	0.155694	0	0.645018	0.088968	0	0.022242	0	0	0	0	0.533808	0	0	0	0.044484	0	0	0
M053_IIB_7h_2A	M053	M053	Jejunum	Proximal_Jejunum	7	Apriso	5510	6.02	OK	18887	5.34065	35.7874	20.6183	0.066726	0	8.58541	0.711744	2.11299	2.15747	0	3.42527	0	0.044484	0.088968	0.044484	3.38078	0	0	0.600534	0	6.38345	0.44484	0	1.44573	0.266904	0	0.066726	0	0	0	0	0	0	0	0	0.200178	0	0	0
M061_IIA_0h_1A	M061	M061	Duodenum	Duodenum	0	Pentasa	0	6.77	OK	17779	2.80145	58.0516	2.9137	5.02669	0.133452	3.7589	3.35854	0.200178	1.22331	1.04537	0.177936	0.289146	0.088968	0.044484	0	1.89057	0	0	2.00178	1.44573	0.22242	2.44662	0	0.044484	0.044484	0.400356	0.11121	0	0	0	0	0	0.133452	0	0	0	0	0	0
M061_IIA_0h_2A	M061	M061	Stomach	Antrum	0	Pentasa	0	1.43	OK	20099	6.93801	33.2963	0.55605	7.45107	0.022242	5.96085	8.38523	1.51246	4.53737	3.80338	0.044484	0.044484	0.11121	0.822954	0	0.489324	0	0.022242	3.98132	2.84698	0.088968	0	1.15658	0	0.11121	0.756228	1.00089	0	0.55605	0.088968	0	0.066726	0.956406	0.289146	0	2.26868	0	0	0
M061_IIA_1h_1A	M061	M061	Duodenum	Duodenum	1	Pentasa	0	6.89	OK	22843	5.63332	38.0783	5.84964	0.311388	0.022242	10.9431	7.49555	1.42349	6.78381	0.88968	3.35854	0	0	0	0.088968	3.73665	0	0	6.58363	0	2.15747	0.645018	0	0.022242	2.60231	0	0.155694	0	0	0.022242	0	0	0	0	0	0	0	0	0
M061_IIA_1h_2A	M061	M061	Stomach	Antrum	1	Pentasa	5870	1.33	OK	12615	1.54394	0.645018	0.355872	0.088968	0	1.44573	0.11121	0.022242	0	2.6468	0.022242	0	1.60142	0	0	0.645018	0	79.8043	0.133452	0	0	0	0	0	0	0.422598	0.022242	0	0	0	0	0	0	0	0	0	0	0	0
M061_IIA_2h_1A	M061	M061	Duodenum	Duodenum	2	Pentasa	43700	6.44	OK	18394	4.15856	47.1975	3.38078	4.00356	1.5347	9.3194	0.733986	0.022242	4.0258	1.49021	3.09164	0	0.689502	0	0	2.00178	0	0	4.4484	1.5347	2.89146	1.08986	0	0	1.64591	0.133452	0.244662	0	0	1.06762	0	0	0	0	0	0	0	0	0
M061_IIA_2h_2A	M061	M061	Stomach	Antrum	2	Pentasa	123000	1.34	OK	12636	7.73494	6.27224	4.22598	19.2838	0.022242	1.22331	6.98399	0	0.55605	1.13434	0	0.088968	0.133452	0.022242	0	9.91993	0	0	0	0	0	0	0	0	0	0	0	0	0	0.088968	0	0	1.75712	0	0	0	0	0	0
M061_IIA_3h_1A	M061	M061	Duodenum	Duodenum	3	Pentasa	111000	5.66	OK	26749	4.0669	46.8861	3.42527	3.00267	0.489324	11.1877	0.177936	2.13523	2.17972	0.66726	2.42438	0.467082	1.62367	0.044484	0	7.33986	0	0	4.18149	0.55605	4.20374	1.08986	0.022242	0	0.622776	0.489324	0.088968	0	0	0.066726	0	0	0.266904	0	0	0	0	0	0
M061_IIA_3h_2A	M061	M061	Stomach	Antrum	3	Pentasa	213000	1.47	OK	14247	5.6001	4.91548	0.44484	8.0516	0.022242	3.64769	5.29359	1.08986	0.289146	0.11121	0.177936	0	7.38434	0	0	0.022242	0	0	0	0.266904	1.20107	0	0	0	0.11121	0	0	0	0	0	0	0	1.06762	0	0	0	0	0	0
M061_IIA_4h_1A	M061	M061	Duodenum	Duodenum	4	Pentasa	116000	4.76	OK	25603	12.5219	11.5881	1.55694	19.0391	1.71263	1.9573	5.51601	0.355872	0.400356	8.16281	0.55605	4.07028	6.96174	0	0	1.02313	0	0	2.15747	3.95907	0.733986	0.11121	3.84786	0	0.022242	0.77847	0.088968	0	0.044484	4.93772	0.044484	0.355872	0.756228	1.02313	0	0	0	0	0
M061_IIA_4h_2A	M061	M061	Stomach	Antrum	4	Pentasa	76400	1.35	OK	24834	4.42435	8.2073	0	6.16103	0	4.69306	1.02313	0	0	0.88968	0	0	0	0	0	1.29004	0	0	0	0	0	0	0	0	0.133452	0	5.4048	0	0	0	0	0	0.622776	0	0	0	0	0	0
M061_IIA_5h_1A	M061	M061	Duodenum	Duodenum	5	Pentasa	59600	3.27	OK	16937	11.4345	5.31584	1.00089	23.1539	1.46797	0.800712	7.82918	0.133452	0.266904	10.6984	0.088968	4.7153	5.11566	0.022242	0	0.378114	0.11121	0	0.756228	5.27135	0.200178	0.044484	3.42527	0.066726	0.022242	0.88968	0.066726	0	0.11121	5.58274	0	0.355872	1.26779	0.845196	0	0	0	0	0
M061_IIA_5h_2A	M061	M061	Stomach	Antrum	5	Pentasa	80300	1.37	OK	11277	4.00701	24.7998	0	1.44573	0.311388	5.33808	41.2367	0	0	2.80249	0	0	0	0	0	0.044484	0	0	0	0	0.911922	0	0	0	0.511566	0	6.87278	0	0	0	0	0	0	0.022242	0	0	0	0	0
M061_IIA_6h_1A	M061	M061	Duodenum	Duodenum	6	Pentasa	37100	4.45	OK	22543	2.72684	57.9849	1.00089	0.289146	0	11.766	0.689502	1.17883	1.40125	0.066726	0.489324	0	0	0.022242	0	1.22331	0	0	7.25089	0	2.69128	1.22331	0	0.689502	0.467082	0	0	0	0	0	0	0	0	0	0	0	0	0	0
M061_IIA_6h_2A	M061	M061	Stomach	Antrum	6	Pentasa	32000	1.56	OK	5048	4.98974	21.6859	0.022242	36.7438	2.35765	0.022242	0.11121	0	0.022242	2.02402	0	0	5.73843	0	0.044484	0	0	0	3.44751	0.022242	0.66726	0	0	0	0	0	0	0	0	0	0.022242	0	1.24555	0	0	0	0	0	0
M061_IIA_7h_1A	M061	M061	Duodenum	Duodenum	7	Pentasa	87400	5.6	OK	15240	3.05605	54.9822	2.4911	0	0	14.8354	1.17883	1.04537	2.24644	0	1.46797	0	0	0.088968	0	3.71441	0	0	5.1379	0	2.98043	1.66815	0	0	1.24555	0	0.066726	0	0	0	0	0	0	0	0	0	0	0	0
M062_IIA_0h_1A	M062	M062	Duodenum	Duodenum	0	Pentasa	0	1.11	OK	10314	1.02944	0.044484	0	0	0	0	0	0.022242	0	0	0	0	0	0	0	0	0	0	0	0	0	0	0	0	0	0	0	0	0	0	0	0	0	0	0	0	0	0	0
M062_IIA_0h_2A	M062	M062	Stomach	Antrum	0	Pentasa	0	1.2	failed	755	NA	0.927152	0.264901	0	0	0	0	0	0.13245	0	0	0	0	0	0	0	0	0	0	0	0	0	0	0	0	0	0	0	0	0	0	0	0	0	0	0.13245	0	0	0
M062_IIA_1h_1A	M062	M062	Duodenum	Duodenum	1	Pentasa	34.6	2.07	failed	17	NA	35.2941	11.7647	0	0	17.6471	5.88235	0	0	0	0	0	0	0	0	0	0	0	0	0	0	0	0	0	0	0	0	0	0	0	0	0	0	0	0	5.88235	0	0	0
M062_IIA_1h_2A	M062	M062	Stomach	Antrum	1	Pentasa	42.1	1.14	OK	7064	2.78094	2.06851	0.088968	56.2055	0	0.066726	13.1895	2.84698	0.044484	0.22242	0	15.1246	0	0	0.022242	0	0	0	0	0	0.689502	0	0	0	0	0.244662	0	0	0.022242	2.58007	0	0	0	0	0	0	0	0	0
M062_IIA_2h_1A	M062	M062	Duodenum	Duodenum	2	Pentasa	2490	4.7	OK	16193	2.80822	58.3407	0.956406	0	0.133452	8.2073	0	2.89146	6.82829	0.022242	0.066726	0	0	0.155694	2.04626	0	0	0	2.2242	0	2.9137	6.98399	0.511566	0.088968	0.622776	0	0	0	0	0	0	0	0	0	0	0	0	0	0.266904
M062_IIA_2h_2A	M062	M062	Stomach	Antrum	2	Pentasa	491500	1.02	OK	18510	6.31454	23.8434	3.69217	0.11121	0	18.3941	0	23.532	4.04804	0	0	0.33363	0	0	8.0516	0	0	0	0	0	0	0	0	0	0	0	0	0	0	0.022242	0	0	0	0	0	0	0	0	0
M062_IIA_3h_1A	M062	M062	Duodenum	Duodenum	3	Pentasa	23200	5.53	OK	25044	3.52803	50.823	2.29093	0.022242	0.022242	6.27224	0	4.91548	9.38612	0.044484	3.64769	0	0	0	5.5605	0	0	0	1.42349	0	0.289146	2.31317	0	1.40125	0.88968	0	0	0	0	0	0	0	0	0	0	1.82384	0	0	0.289146
M062_IIA_3h_2A	M062	M062	Stomach	Antrum	3	Pentasa	3190	1.14	OK	20555	9.73913	22.9982	7.07295	3.11388	13.1228	9.96441	0.22242	1.13434	1.5347	5.07117	0.533808	10.3648	0.177936	1.29004	1.02313	0.022242	3.11388	0	1.93505	0	1.02313	0.088968	0	0.711744	0.422598	0.022242	0.022242	0	0	0	1.44573	0	0	0.756228	0	0	0	0	2.78025
M062_IIA_48h_S	M062	M062	Stool	Stool	48	Pentasa	NA	NA	OK	31169	12.0475	0.022242	0	0	0	0	0	0.177936	0	0	0.088968	0	0	0	0.33363	0	0.022242	21.3968	0	0	0	0	0	0	0	0	0	0.11121	1.64591	0	0	0	0	0	0.511566	0	0.044484	0	0
M062_IIA_4h_1A	M062	M062	Duodenum	Duodenum	4	Pentasa	484000	5.52	OK	17769	3.82276	45.6851	3.55872	0.155694	0	20.2847	0	5.29359	6.76157	0	1.5347	0.244662	0	0	3.49199	0	0	0	2.46886	0	0.956406	0.289146	0	0.177936	0.378114	0	0.022242	0	0	0	0	0	0	0	0	2.06851	0.022242	0	0
M062_IIA_4h_2A	M062	M062	Stomach	Antrum	4	Pentasa	865000	1.16	OK	19768	7.91642	27.3132	6.31673	2.66904	1.84609	16.9039	0.422598	5.80516	2.17972	1.51246	1.20107	5.27135	0	4.07028	4.47064	0.689502	0	0	1.06762	0	0.400356	0.355872	1.1121	0.33363	0.088968	0	0	0	0	0	0	0	0	0	0	0	0	0	0
M062_IIA_5h_1A	M062	M062	Duodenum	Duodenum	5	Pentasa	650000	5.11	OK	25879	7.7701	28.403	9.91993	0	0.845196	15.2358	0	5.76068	6.60587	0.956406	3.31406	0.467082	0.378114	1.33452	5.24911	0	0.133452	0	3.53648	0	1.06762	1.44573	0	0.645018	1.13434	0	0	0	0	0	0	0.133452	0	0.578292	0	1.35676	0	0	0.622776
M062_IIA_5h_2A	M062	M062	Stomach	Antrum	5	Pentasa	865000	1.11	OK	16603	8.75334	27.847	6.00534	5.84964	5.93861	9.98665	3.24733	6.78381	1.40125	4.91548	0.11121	7.31762	0.066726	0.200178	2.02402	0	0.088968	0	0.578292	0	0.600534	0	3.69217	0	0.645018	0	0	0	0	0	2.6468	0	0	1.20107	0	0.044484	0	0	0
M062_IIA_6h_1A	M062	M062	Duodenum	Duodenum	6	Pentasa	765000	4.69	OK	24454	10.1518	23.6432	9.29715	4.13701	8.62989	11.3434	0.845196	2.71352	6.47242	2.73577	1.44573	6.02758	0.711744	0.733986	1.00089	0	1.08986	0	2.20196	1.1121	0.711744	0.467082	0.756228	0.689502	0.44484	0.622776	0.044484	0	0	0.088968	1.33452	1.08986	0	0.511566	0	1.04537	0	0	0.133452
M062_IIA_6h_2A	M062	M062	Stomach	Antrum	6	Pentasa	615000	1.14	OK	17140	3.42593	50.823	6.53915	2.02402	1.64591	12.0552	0	1.5347	1.46797	0.511566	0	3.55872	0	4.18149	3.09164	0	0	0	2.42438	0	0	0	0	0	0	0	0.022242	0	0	0	0.044484	0	0	0	0	0	0	0	0
M062_IIA_7h_1A	M062	M062	Duodenum	Duodenum	7	Pentasa	460000	4.99	OK	22881	4.96831	38.7456	6.20552	3.22509	0.645018	19.9956	0.088968	2.66904	3.95907	0.378114	1.75712	2.20196	0	1.40125	1.42349	0.289146	0	0	3.40302	0	2.02402	1.40125	0	1.1121	0.489324	0	0	0	0	0	0	0.088968	0	0	0	0.88968	0	0	1.00089
M062_IIA_7h_2A	M062	M062	Stomach	Antrum	7	Pentasa	505000	1.09	OK	9113	5.4551	1.26779	0	0.022242	0.044484	24.6441	0	14.5907	21.3078	0	0	1.71263	0	19.5952	0.622776	0	0	0	0.022242	0.022242	1.97954	0	0	0	0	0	0	0	0	0	0	0	0	0	0	0	0	0	0
M063_IIC_0h_3A	M063	M063	Stomach	Stomach	0	Lialda	0	3.21	OK	25164	7.18277	7.54004	6.71708	32.1174	12.0996	0.200178	3.98132	0.44484	2.58007	0.756228	0	6.65036	0.934164	0.22242	0.33363	0.155694	2.53559	0	0	0.956406	0	0	0.200178	0	0	0.934164	1.77936	0	0	0	3.00267	0.133452	0	2.37989	0	0	0	0	0.022242
M063_IIC_1h_1A	M063	M063	Jejunum	Mid_Jejunum	1	Lialda	161	6.73	OK	21272	2.84644	55.1379	0	0.533808	0.689502	0.422598	0	6.60587	2.82473	0	0	4.22598	0	0	2.31317	0.066726	0	0	2.40214	0	0	0	0	0.200178	0	0	0	0	0	0	0	0	0	0	0	0	0	0	0
M063_IIC_1h_2A	M063	M063	Duodenum	Duodenum	1	Lialda	75.6	6.04	OK	22614	6.24835	32.1397	5.76068	16.5925	0.266904	2.42438	0.266904	4.84875	6.78381	0	1.60142	0	0	1.08986	11.3657	0.133452	0	0	0.911922	0	0.11121	0.867438	0	2.00178	0	0	1.71263	0	0	0	0	0	0	0	0	0.422598	0	0	0
M063_IIC_1h_3A	M063	M063	Stomach	Antrum	1	Lialda	31.8	2.22	OK	14826	12.3041	3.13612	1.66815	17.1486	4.82651	0.155694	2.58007	0.022242	0.244662	0.22242	0	2.44662	0.22242	0	0.022242	0.266904	0.378114	5.09342	0	0.622776	0	0	0.133452	0	0.022242	0.022242	0.422598	12.4333	0	0	0.711744	0	0	0.22242	0	0.177936	0.533808	0	0.133452
M063_IIC_2h_3A	M063	M063	Stomach	Antrum	2	Lialda	107.4	1.9	OK	20182	7.67655	4.42616	3.29181	30.3158	9.23043	0.266904	13.3452	1.5347	0.845196	0.022242	0	4.15925	0.467082	0.489324	1.15658	0.489324	1.35676	0	0.11121	2.44662	0	0.088968	0.489324	0	0	0.088968	2.11299	0	2.24644	0	3.1806	0	0	0.600534	0	0.022242	0	0	0
M063_IIC_3h_3A	M063	M063	Stomach	Antrum	3	Lialda	43.6	1.68	OK	13608	4.99339	0.044484	0	1.1121	0	0.022242	0	0	0.022242	0	0	0	0.022242	0	0	0	0	15.5472	0	0	0	0	0	0	0	0	0	0	0	0	0	0	0	0	0	0	0	0	0
M063_IIC_4h_1A	M063	M063	Jejunum	Mid_Jejunum	4	Lialda	103	6.1	OK	12370	5.04666	28.6032	10.5649	27.3132	0	2.46886	0.311388	2.09075	15.9253	0.066726	0.155694	0	0.44484	1.57918	1.29004	0.578292	0	0	0.578292	0	0	0.756228	0	0.533808	0	0	1.26779	0	0	0	0	0	0	0	0	0.711744	0	0	0
M063_IIC_4h_2A	M063	M063	Duodenum	Duodenum	4	Lialda	317	6.24	OK	20616	10.5308	18.4164	9.74199	18.9057	9.20819	1.57918	3.46975	1.62367	3.71441	0.355872	0.355872	6.04982	1.60142	0.956406	1.20107	0.911922	1.04537	0	0.133452	2.26868	0.11121	0.511566	0.66726	0.289146	0	0.55605	2.35765	0.022242	0	0	0.689502	0.022242	0	0.200178	0	0.289146	0	0	0.022242
M063_IIC_4h_3A	M063	M063	Stomach	Antrum	4	Lialda	30.7	1.91	OK	13791	3.14409	2.00178	1.73488	54.3149	8.91904	0.022242	7.38434	0.11121	0.711744	0.467082	0	5.1379	0.289146	1.26779	0.266904	0	0.467082	0	0	0.756228	0.155694	0.066726	2.53559	0	0	0.133452	0.511566	0	0	0	0.956406	0	0	0	0	0	0	0	0
M063_IIC_5h_1A	M063	M063	Jejunum	Mid_Jejunum	5	Lialda	33.3	6.51	OK	16539	4.39306	40.1023	3.53648	0.733986	0.400356	4.0258	0	2.78025	24.7109	0	1.49021	0.266904	0.11121	3.0694	3.42527	0.622776	0	0.022242	0.578292	0.289146	0.022242	0.578292	0	4.51512	0	0.044484	0	0	0	0.022242	0	0	0	0	0	0.155694	0	0	0
M063_IIC_5h_2A	M063	M063	Duodenum	Duodenum	5	Lialda	356	5.31	OK	23377	10.3638	8.60765	14.9689	16.8594	12.5445	0.845196	6.38345	0.489324	3.31406	0.400356	0.155694	12.0107	1.69039	1.71263	0.33363	0.066726	1.15658	0.022242	0.044484	3.02491	0	0.55605	1.57918	0.044484	0	0.711744	3.09164	0	0	0	0.822954	0.244662	0	0.289146	0	0.266904	0	0	0
M063_IIC_6h_1A	M063	M063	Jejunum	Mid_Jejunum	6	Lialda	0	6.42	OK	24020	5.01077	39.3906	4.4484	11.855	0	2.66904	0	2.15747	14.3016	0	0.088968	0.022242	0	2.51335	2.24644	1.46797	0	0	1.26779	0	0.422598	0.200178	0	2.11299	0	0	0.088968	7.31762	0	0	0	0	0	0	0	0.22242	0	0	0
M063_IIC_6h_2A	M063	M063	Duodenum	Duodenum	6	Lialda	108	4.52	OK	14454	9.95495	4.60409	11.121	22.4867	13.7011	0.733986	5.4048	0.266904	0.88968	0.689502	0.11121	9.74199	3.71441	0.800712	0.511566	0.200178	1.40125	0.155694	0.088968	3.29181	0	0.200178	1.26779	0.088968	0	1.42349	2.40214	0.822954	0	0	0.845196	0.489324	0	1.06762	0	0.177936	0	0	0.022242
M063_IIC_6h_3A	M063	M063	Stomach	Antrum	6	Lialda	137.1	2.16	OK	14632	4.10146	0.77847	2.06851	12.1886	33.4297	0.11121	0.578292	0.289146	4.62633	1.93505	0	32.2509	0	0	0	0	0	0	0	0	0	0	0	0	0	0	10.4537	0	0	0	0	0	0	0	0	0	0	0	0
M063_IIC_7h_1A	M063	M063	Jejunum	Mid_Jejunum	7	Lialda	144	6.66	OK	7436	2.47581	61.0765	8.02936	8.38523	0.022242	3.31406	0	3.44751	11.7883	0	0.66726	0	0	0.845196	0.911922	0	0	0	0.066726	0	0	0.022242	0	0	0.022242	0	0.689502	0	0	0	0	0	0	0	0	0.022242	0	0	0
M063_IIC_7h_2A	M063	M063	Duodenum	Duodenum	7	Lialda	88.8	5.54	OK	15912	6.83687	18.2829	24.5774	19.4617	4.07028	0.600534	0.22242	0.355872	2.46886	0.022242	0	1.29004	0	0.600534	2.78025	0.022242	0	0	3.38078	0	0	0.55605	0	0.044484	0	0.022242	2.29093	0	0	0	0	0	0	0	0	0.22242	0	0	0
M063_IIC_7h_3A	M063	M063	Stomach	Stomach	7	Lialda	41.5	3.06	OK	15504	8.35202	4.4484	7.18416	27.5578	13.3007	0.200178	3.42527	0.022242	0.066726	2.00178	0.022242	10.2536	4.73754	0.733986	0.133452	0	2.69128	0	0	6.60587	0	0.088968	1.08986	0.044484	0	1.15658	1.22331	0	0	0	1.06762	0.044484	0	0.867438	0	0	0	0	0.133452
M064_IIC_0h_1A	M064	M064	Duodenum	Duodenum	0	Lialda	0	3.76	OK	20150	6.32586	27.1575	7.27313	25.9119	9.51957	1.379	2.71352	0.066726	0.511566	0.622776	1.22331	2.2242	1.5347	0.622776	0.088968	0.088968	4.20374	0	0.400356	0.622776	0.022242	0.044484	0.022242	0.355872	1.20107	0.422598	0.133452	0	0	0.133452	0.956406	0.33363	0	0.244662	0	0	0	0	0.155694
M064_IIC_0h_2A	M064	M064	Stomach	Stomach	0	Lialda	0	6.05	OK	20157	6.34333	30.5827	16.0365	15.0578	0.177936	9.20819	1.73488	3.0694	2.44662	0.177936	2.00178	0.022242	1.20107	2.00178	0.44484	0.689502	0	0	2.75801	0	1.69039	0.733986	0	0.600534	4.27046	0.066726	0.155694	0	0	0	0	0.289146	0	0	0	0.733986	0	0	0.066726
M064_IIC_1h_1A	M064	M064	Duodenum	Duodenum	1	Lialda	0	3.24	OK	25109	10.8014	20.1957	14.8577	12.3221	8.94128	3.22509	4.35943	1.42349	1.91281	0.155694	0.867438	2.75801	3.78114	1.31228	0.511566	0.400356	2.17972	0	1.06762	3.31406	0.689502	0.289146	0.066726	0.311388	2.24644	2.09075	0.177936	0	0	0.044484	0.355872	1.46797	0	0.044484	0	0.33363	0	0	0
M064_IIC_1h_2A	M064	M064	Stomach	Stomach	1	Lialda	47.6	5.93	OK	33142	4.46223	42.9048	13.9457	1.35676	0.22242	9.47509	0.911922	3.80338	4.07028	0	2.17972	0	0.422598	2.17972	1.15658	1.00089	0	0	3.55872	0	1.93505	0.911922	0	0.77847	4.871	0	0.22242	0	0	0	0	0	0	0	0	0.467082	0	0	0
M064_IIC_2h_1A	M064	M064	Duodenum	Duodenum	2	Lialda	45.2	4.56	OK	30629	10.4198	20.7963	16.2367	9.07473	10.0534	3.89235	4.00356	1.33452	1.69039	0.200178	0.711744	3.04715	5.02669	1.17883	0.400356	0.289146	3.11388	0	0.934164	2.4911	0.867438	0.422598	0.289146	0.800712	1.24555	1.00089	0.289146	0	0	0.022242	0.578292	1.51246	0	0.088968	0	0.355872	0	0	0.066726
M064_IIC_2h_2A	M064	M064	Stomach	Stomach	2	Lialda	72.3	6.29	OK	12736	5.26072	33.6966	23.0649	0.155694	0	2.26868	1.31228	2.46886	6.31673	0.022242	0.867438	0	0	0.400356	1.49021	0.11121	0	0	3.58096	0	0.33363	0.022242	0	0.200178	1.49021	0	0.756228	0	0	0	0	0	0	0	0	0	0	0	0
M064_IIC_3h_1A	M064	M064	Duodenum	Duodenum	3	Lialda	34.8	4.92	OK	19946	7.83996	26.6904	18.4164	0.44484	0.044484	8.27402	6.29448	4.13701	4.47064	0	2.6468	0	2.37989	4.13701	0.934164	3.26957	0	0	1.75712	0	2.00178	0.689502	0	1.69039	3.40302	0	0.088968	0	0	0	0	0	0	0	0	0.756228	0	0	0
M064_IIC_3h_2A	M064	M064	Stomach	Stomach	3	Lialda	197	6.42	OK	23088	7.16344	25.4226	24.7553	0	0.11121	7.22865	5.5605	3.49199	6.09431	0	2.89146	0	0	3.87011	0.978648	0.800712	0	0.022242	5.11566	0	2.04626	0.511566	0	0.489324	2.40214	0	0.266904	0	0	0	0	0	0	0	0	0.33363	0	0	0
M064_IIC_48h_S	M064	M064	Stool	Stool	48	Lialda	NA	NA	failed	22	NA	4.54545	0	4.54545	0	9.09091	0	4.54545	0	0	0	0	0	0	0	0	0	0	0	0	0	0	0	4.54545	0	0	0	4.54545	0	0	0	0	0	0	0	0	0	0	4.54545
M064_IIC_4h_1A	M064	M064	Duodenum	Duodenum	4	Lialda	284	6.13	OK	29662	5.94118	33.7189	17.6157	0.33363	0.022242	8.25178	2.42438	3.42527	3.0694	0	3.93683	0	0.266904	5.4048	1.64591	1.17883	0	0	2.9137	0	2.95819	0.311388	0	1.57918	3.87011	0	0.378114	0	0	0	0	0.934164	0	0	0	0.266904	0	0	0
M064_IIC_4h_2A	M064	M064	Stomach	Stomach	4	Lialda	94.6	6.07	OK	16192	5.62334	36.3657	17.6379	0	0	7.00623	1.91281	3.89235	3.04715	0	1.97954	0	0	3.13612	1.04537	1.46797	0	0	3.71441	0	2.58007	0.489324	0	0.66726	3.20285	0	0	7.80694	0	0	0	0	0	0	0	0.800712	0	0	0
M064_IIC_5h_1A	M064	M064	Duodenum	Duodenum	5	Lialda	21.7	6.14	OK	21659	7.21973	32.0952	8.27402	0.088968	0	9.69751	6.29448	3.1806	6.6726	0	3.44751	0	0.11121	4.33719	1.02313	2.20196	0	0	5.78292	0	2.98043	1.24555	0	1.02313	4.09253	0	0.044484	0	0	0	0	0	0	0	0	0.533808	0	0	0
M064_IIC_5h_2A	M064	M064	Stomach	Stomach	5	Lialda	46.5	6.64	OK	17607	7.02017	33.1851	10.0756	3.09164	0.022242	9.05249	7.58452	4.60409	4.95996	0	3.95907	0	2.15747	2.53559	1.75712	0.044484	0	0	3.40302	0	1.84609	1.04537	0	1.26779	3.71441	0	0.066726	0	0	0	0	0	0	0	0	0.978648	0	0	0
M064_IIC_6h_1A	M064	M064	Duodenum	Duodenum	6	Lialda	90.3	5.91	OK	20272	7.4198	32.1397	7.27313	0.800712	0	9.89769	3.3363	4.33719	5.96085	0	3.80338	0	0.88968	4.871	1.91281	1.86833	0	0	4.20374	0	2.02402	0.489324	0	2.04626	5.22687	0	0.066726	0	0	0	0	0	0	0	0	1.44573	0	0	0.022242
M064_IIC_6h_2A	M064	M064	Stomach	Stomach	6	Lialda	117	6.18	OK	15979	6.23509	32.2954	16.637	2.26868	0	6.9395	9.3194	2.93594	5.38256	0.11121	3.55872	0	0.645018	0.867438	1.82384	0.266904	0	0	2.93594	0	1.13434	1.64591	0	0.800712	4.22598	0	0.177936	0	0	0	0	0.489324	0	0	0	1.379	0	0	0
M064_IIC_7h_2A	M064	M064	Stomach	Stomach	7	Lialda	121	5.89	OK	16769	4.77367	39.9021	20.2625	0.311388	0	7.42883	0.867438	3.55872	3.02491	0	1.89057	0	0.11121	3.73665	1.91281	0.578292	0	0	3.64769	0	1.9573	0.645018	0	1.24555	3.3363	0	0.489324	0	0	0	0	0	0	0	0	1.17883	0	0	0
blank_A	NA	NA	NA	NA	NA	NA	NA	NA	blank	11096	NA	0.108147	0	0.0180245	0.00901226	0	0.00901226	0.0180245	0	0	0	0.00901226	0	0	0.00901226	0	0	0	0	0.00901226	0	0	0.00901226	0.0270368	0	0	0	0	0.00901226	0	0	0	0	0	0	0	0	0	0
blank_B1	NA	NA	NA	NA	NA	NA	NA	NA	blank	243	NA	2.46914	0.823045	0.411523	0	0	0	0	0.411523	0	0	0	0	0	0	0	0	0	0	0	0.411523	0	0.411523	0	0	0	0	0	0	0	0	0	0	0	0	0	0.411523	0	0
blank_B2	NA	NA	NA	NA	NA	NA	NA	NA	blank	10847	NA	0.156725	0	0	0	0.00921914	0	0.00921914	0.0184383	0	0	0.00921914	0	0	0.00921914	0	0	0	0.0184383	0	0.00921914	0.0184383	0	0	0	0	0.0184383	0	0	0	0	0	0	0.00921914	0	0	0	0	0
blank_D1	NA	NA	NA	NA	NA	NA	NA	NA	blank	3419	NA	0.584966	0.0584966	0.0292483	0.0584966	0	0	0	0	0	0	0	0	0.0292483	0.204738	0	0	0	0.0292483	0	0	0	0	0	0	0	0	0	0	0	0	0	0.0292483	0	1.63791	0	0	0	0
blank_D2	NA	NA	NA	NA	NA	NA	NA	NA	blank	50565	NA	0	0.00197765	0.00197765	0	0.00197765	0	0	0	0	0	0	0	0	0	0	0	0.520123	0	0	0	0	0	0	0	0	0.00197765	37.5002	0	0	0	0	0	0	0	0	0	0	0
contam_from_above	NA	NA	NA	NA	NA	NA	NA	NA	contam	35015	NA	8.36784	0.00571184	0	17.9866	0	0.00285592	0.13994	0.00285592	0	1.35942	0	0	0	0.736827	0	0.00285592	3.31858	0	0	0	0	0	0.00856776	0	0	0	0.00285592	0	0	0.00285592	0	0	0.00285592	0	0	0	0	0
mockA_042016	NA	NA	NA	NA	NA	NA	NA	NA	mock	12858	NA	2.9398	0	0.0155545	0.00777726	0.00777726	0	0.0155545	0.00777726	0	2.18541	0	0	0	0.00777726	0	0.00777726	3.53865	0	0	0	0	0	0	0	0	0	1.8821	0.00777726	0	0.00777726	0	0	0	0	0	9.63602	0	0
mockB_042016	NA	NA	NA	NA	NA	NA	NA	NA	mock	15909	NA	4.5006	0	0	0	0	0.00628575	0	0	0	3.44459	0	0	0	0.00628575	0	0	3.57031	0	0.0125715	0	0	0	0	0	0	0	0.00628575	0	0	0	0	0	0	0	0	8.88805	0	0
mockC_042016	NA	NA	NA	NA	NA	NA	NA	NA	mock	27809	NA	3.61753	0.00719192	0	0.00719192	0.00719192	0	0.00359596	0.00359596	0	1.99576	0	0	0	0	0	0	2.71495	0	0.00359596	0	0	0	0	0	0	0	0	0	0	0	0	0	0	0	0	12.6434	0	0
TD2_Blank3_PowerMagMicrobiome	NA	NA	NA	NA	NA	NA	NA	NA	blank	13639	NA	0	0	0	0	0	0	0	0	0	0	0	0	0	0	0	0	0	0	0	0	0	0	0	0	0	0	0.0366596	0	0	0	0	0	0	0	0	0.0586553	0	0
TD2_Blank4_PowerMagMicrobiome	NA	NA	NA	NA	NA	NA	NA	NA	blank	4457	NA	79.0891	0	0.762845	0	1.54813	0	0	2.87189	0	0	0	0	0	0	0	0	0.785282	0	0	0	0	0	0	0.0224366	0	3.45524	0.0224366	5.09311	0	0	0	0	0	0	0	0.650662	0	0
TDmockA11_19_14	NA	NA	NA	NA	NA	NA	NA	NA	mock	68216	NA	12.2772	0.0043978	0	0	0	0	0	0	14.4233	0	0.00293186	0	0	0	0	0	0.0366483	0	0	0	0	0	0	0	0	0	9.23684	0	0	0	0	0.00146593	0	0	0	0	0	0
TDwaterA11_19_14	NA	NA	NA	NA	NA	NA	NA	NA	water	2629	NA	0.0760746	0	0	0	0	0	48.8399	0	0	0	0	16.1278	0	0	0	0	0	0	0	0	0	0	0	0	0	0.0380373	0.0380373	0	0	0	0	0	0	0	0	0	24.8003	0
waterD_042016	NA	NA	NA	NA	NA	NA	NA	NA	water	17156	NA	0.0582886	0.00582886	0	0	0.0174866	0	0.0116577	0	0	0	0	0	0	0	0	0	0	0	0	0	0	0	0	0.00582886	0	0	36.1739	0	0	0	0	0	0	0	0	0	0	0
mockD_042016	NA	NA	NA	NA	NA	NA	NA	NA	mock	29947	NA	4.80182	0.00667847	0	0	0	0	0	0	0	3.87017	0	0	0	0	0	0	2.54116	0	0	0	0	0	0	0	0	0	0	0	0	0.00333923	0	0	0	0	0	9.84072	0	0
waterA_042016	NA	NA	NA	NA	NA	NA	NA	NA	water	14468	NA	0.0829417	0.0207354	0.0276472	0.0138236	0	0	0.0207354	0.00691181	0	0	0.00691181	0.00691181	4.78988	0	0	0	2.35693	0	0	0	0	0	0.00691181	0	0.00691181	0	9.20652	0	0	0	0	0	0	0	0	0	0	0
waterB_042016	NA	NA	NA	NA	NA	NA	NA	NA	water	691	NA	2.17077	0.144718	0.578871	0	0.144718	0	0	0	0	0.289436	0	0	0	0	0	0	0	0	0	0.144718	0	0	0	0	0	0	0	0	0	0	0	0	0	0	0	0	0	0
waterC_042016	NA	NA	NA	NA	NA	NA	NA	NA	water	13110	NA	0.0915332	0.00762777	0.00762777	0	0	0	0	0	0.00762777	0	0	0	0	0	0	0	0	0	0	0	0	0	0	0	0	0	0.0152555	0	0	0	0	0	0	0	0	0	0	0
[truncated: 552 more columns]
