# Supplementary material for: Spatial and Temporal Analysis of the Stomach and Small-Intestinal Microbiota in Fasted Healthy Humans
Source: mSphere. 2019 Mar 13;4(2):e00126-19. doi: 10.1128/mSphere.00126-19 (PMC6416366; doi:10.1128/mSphere.00126-19)
Supplement: TABLE S2 [file mSphere.00126-19-st002.xlsx]

## Sheet: mesal.duodenum_gee.results.txt
Table S2. Results from generalized linear mixed modeling. Operational Taxonomic Units (OTUs) that were significantly correlated (p < 0.0001) with pH or mesalamine in duodenal or stomach samples.
SI_site	predictor	OTU_identity	phylum	P-value	coefficient
Duodenum	mesalamine	Otu0079_Leptotrichiaceae_unclassified	Fusobacteria	6.49159e-05	6.73002e-07
Duodenum	pH	Otu0001_Streptococcus	Firmicutes	7.76356e-07	7.97235
Duodenum	pH	Otu0003_Pasteurellaceae_unclassified	Proteobacteria	1.21521e-06	-4.12454
Duodenum	pH	Otu0005_Gemella	Firmicutes	1.48706e-05	1.56825
Duodenum	pH	Otu0007_Streptococcus	Firmicutes	0.000458991	1.29541
Duodenum	pH	Otu0008_Lactobacillales_unclassified	Firmicutes	1.63067e-05	1.18645
Duodenum	pH	Otu0009_Haemophilus	Proteobacteria	1.91714e-07	-1.1833
Duodenum	pH	Otu0010_Actinomyces	Actinobacteria	3.59933e-05	0.47393
Duodenum	pH	Otu0011_Prevotellaceae_unclassified	Bacteroidetes	1.73803e-05	-1.54607
Duodenum	pH	Otu0022_Prevotella	Bacteroidetes	0.000410181	-0.422447
Duodenum	pH	Otu0025_Porphyromonas	Bacteroidetes	7.63606e-05	-0.30295
Duodenum	pH	Otu0030_Prevotella	Bacteroidetes	0.000671519	-0.116199
Duodenum	pH	Otu0033_Prevotella	Bacteroidetes	9.61146e-06	-0.16668
Duodenum	pH	Otu0054_Pasteurellaceae_unclassified	Proteobacteria	6.27451e-05	-0.030488
Duodenum	pH	Otu0082_Flavobacteriaceae_unclassified	Bacteroidetes	3.37471e-05	-0.190438
Duodenum	pH	Otu0194_Streptococcus	Firmicutes	8.68994e-05	-0.0139843
Stomach	mesalamine	Otu0014_Streptococcus	Firmicutes	4.25183e-05	4.83302e-06
Stomach	mesalamine	Otu0059_Mogibacterium	Firmicutes	0.000627903	5.88741e-07
Stomach	mesalamine	Otu0112_Abiotrophia	Firmicutes	0.000941663	7.06687e-07
Stomach	mesalamine	Otu0134_Filifactor	Firmicutes	0.000706272	1.92243e-07
Stomach	mesalamine	Otu0283_Veillonella	Firmicutes	8.00163e-05	0.00347938
Stomach	mesalamine	Otu0321_Streptococcus	Firmicutes	0.000308121	-0.00381112
Stomach	mesalamine	Otu0421_Prevotella	Bacteroidetes	0.000280268	-0.00618061
Stomach	mesalamine	Otu0682_Clostridia_unclassified	Firmicutes	0.000153639	-0.00333371
Stomach	pH	Otu0023_Atopobium	Actinobacteria	7.57418e-05	0.0843336
Stomach	pH	Otu0058_Rothia	Actinobacteria	5.39014e-05	0.0401179
Stomach	pH	Otu0071_Actinomyces	Actinobacteria	5.42187e-05	0.0399449
Stomach	pH	Otu0072_Firmicutes_unclassified	Firmicutes	0.000119228	0.0164648
Stomach	pH	Otu0088_Catonella	Firmicutes	3.20692e-06	0.0129353
Stomach	pH	Otu0283_Veillonella	Firmicutes	8.00163e-05	0.00347938
Stomach	pH	Otu0321_Streptococcus	Firmicutes	0.000308121	-0.00381112
Stomach	pH	Otu0421_Prevotella	Bacteroidetes	0.000280268	-0.00618061
Stomach	pH	Otu0682_Clostridia_unclassified	Firmicutes	0.000153639	-0.00333371
